# Supplementary material for: Maternal Fructose Intake Causes Developmental Reprogramming of Hepatic Mitochondrial Catalytic Activity and Lipid Metabolism in Weanling and Young Adult Offspring
Source: Int J Mol Sci. 2022 Jan 17;23(2):999. doi: 10.3390/ijms23020999 (PMC8780605; doi:10.3390/ijms23020999)
Supplement: Supplementary file 1 [file ijms-23-00999-s001.zip]

Archive with 1 entries (1 files):
- ijms-1507470-supplementary.pdf
